# Supplementary material for: New Synthetic Isoxazole Derivatives Acting as Potent Inducers of Fetal Hemoglobin in Erythroid Precursor Cells Isolated from β-Thalassemic Patients
Source: Molecules. 2023 Dec 19;29(1):8. doi: 10.3390/molecules29010008 (PMC10779815; doi:10.3390/molecules29010008)
Supplement: Supplementary file 1 [file molecules-29-00008-s001.zip]

Archive with 1 entries (1 files):
- molecules-2745646-Supplementary.pdf
